# Supplementary material for: Inquiry Based Stress Reduction (IBSR) Improves Overall Stuttering Experience among Adults Who Stutter: A Randomized Controlled Trial
Source: J Clin Med. 2021 May 18;10(10):2187. doi: 10.3390/jcm10102187 (PMC8158472; doi:10.3390/jcm10102187)
Supplement: Supplementary file 1 [file jcm-10-02187-s001.zip]

Archive with 1 entries (1 files):
- jcm-1155404-supplementary.pdf
